# Supplementary material for: Characteristics of published mini and rapid health technology assessments reports: a cross-sectional analysis
Source: Int J Technol Assess Health Care. 2026 Feb 6;42(1):e18. doi: 10.1017/S0266462326103493 (PMC12964152; doi:10.1017/S0266462326103493)
Supplement: McLaughlin et al. supplementary material [file S0266462326103493sup001.zip]

Archive with 2 entries (2 files):
- S0266462326103493sup001.jpg
- S0266462326103493sup002.docx
